# Supplementary material for: Geonomics: Forward-Time, Spatially Explicit, and Arbitrarily Complex Landscape Genomic Simulations
Source: Mol Biol Evol. 2021 Jun 12;38(10):4634–46. doi: 10.1093/molbev/msab175 (PMC8476160; doi:10.1093/molbev/msab175)
Supplement: msab175_Supplementary_Data [file msab175_supplementary_data.zip]

Archive with 2 entries (2 files):
- HART_Geonomics_methods_paper_SUPP_R1_5-16-21.docx
- HART_Geonomics_methods_paper_SUPP_R1_5-16-21.pdf
